# Supplementary material for: Gendered lives, gendered Vulnerabilities: An intersectional gender analysis of exposure to and treatment of schistosomiasis in Pakwach district, Uganda
Source: PLoS Negl Trop Dis. 2023 Nov 10;17(11):e0010639. doi: 10.1371/journal.pntd.0010639 (PMC10684070; doi:10.1371/journal.pntd.0010639)
Supplement: S1 Data — (ZIP) [file pntd.0010639.s001.zip]

Archive with 20 entries (18 files):
- FGD Schisto Interviews/
- FGD Schisto Interviews/FGD 18-45 FEMALE YRS PANYIMUR.docx
- FGD Schisto Interviews/FGD 46-65 FEMALE PANYIMUR.docx
- FGD Schisto Interviews/FGD FEMALE 18-45 PKH..docx
- FGD Schisto Interviews/FGD FEMALE 46-65 YEARS PKH.docx
- FGD Schisto Interviews/FGD MALE (18-45) YRS PANYIMUR..doc
- FGD Schisto Interviews/FGD MALE 18-45 YEARS Pakwach.docx
- FGD Schisto Interviews/FGD MALE 46-65 PKH.docx
- FGD Schisto Interviews/FGD MALE(46-65)YRS.PANYIMUR.docx
- KII Schisto Interviews/
- KII Schisto Interviews/KII Dr. Ajal Paul.docx
- KII Schisto Interviews/KII Dr. Oryema JB.docx
- KII Schisto Interviews/KII Mr. Odongo Tom.docx
- KII Schisto Interviews/KII Mr. Odongo Yoweli.docx
- KII Schisto Interviews/KII Mr. Okumu Noah.docx
- KII Schisto Interviews/KII Mr. Shaban Ofoi.docx
- KII Schisto Interviews/KII Mr. Vincent Binega.docx
- KII Schisto Interviews/KII Mr. Wanican Benjamin.docx
- KII Schisto Interviews/KII Ms. Fauthum Judith.docx
- KII Schisto Interviews/KII Ms. Hadijja Aliku.docx
